# Supplementary material for: ATP Synthase Inhibitory Factor-1 Deficiency Attenuates Doxorubicin Cardiotoxicity by Preserving Mitochondrial Structure and Function
Source: Int J Mol Sci. 2026 Jul 17;27(14):6360. doi: 10.3390/ijms27146360 (PMC13409920; doi:10.3390/ijms27146360)
Supplement: Supplementary file 1 [file ijms-27-06360-s001.zip]

Archive with 1 entries (1 files):
- ijms-4385219-supplementary.pdf
